# Supplementary material for: Focused Ultrasound-Induced Blood–Brain Barrier Opening Enhanced α-Synuclein Expression in Mice for Modeling Parkinson’s Disease
Source: Pharmaceutics. 2022 Feb 18;14(2):444. doi: 10.3390/pharmaceutics14020444 (PMC8876143; doi:10.3390/pharmaceutics14020444)
Supplement: Supplementary file 1 [file pharmaceutics-14-00444-s001.zip]

Archive with 1 entries (1 files):
- pharmaceutics-1567888-supplementary.pdf
